# Supplementary material for: ATAC-Seq and RNA-Seq Integration Reveals Chromatin Accessibility and Transcriptional Dynamics During Fruit Color Development in Mulberry
Source: Int J Mol Sci. 2026 Jan 1;27(1):456. doi: 10.3390/ijms27010456 (PMC12786836; doi:10.3390/ijms27010456)
Supplement: Supplementary file 1 [file ijms-27-00456-s001.zip › Supplementary Table.xlsx]

## Sheet: S1
Table S1: The anthocyanin content of fresh fruits.
SampleName	Anthocyanin content (mg/g)			mean (mg/g)
	Rep1	Rep2	Rep3
Yueshenda10	anthocyanin content (mg/g)	18.07	18.06	18.065
zhongsang5801	17.01	16.81	16.89	16.9033
Hanguojianda2hao	14.98	14.96	14.9	14.9467
Lunjiao	13.44	13.4	13.46	13.4333
Yun2hao	12.86	12.8	12.84	12.8333
Taiwan46C019	11.7	11.63	11.64	11.6567
Helanguosang	11.3	11.34	11.33	11.3233
Tongshan3hao	11.05	11.01	11.02	11.0267
Tuan9	10.51	10.54	10.52	10.5233
Mengjian4hao	9.74	9.73	9.7	9.72333
Yeguo1hao	8.8	8.83	8.84	8.82333
Fengguosang	8.78	8.81	8.82	8.80333
Jinhulusang	8.46	8.47	8.45	8.46
Deguo1hao	8.19	8.13	8.15	8.15667
Baokan61	8.13	8.17	8.15	8.15
831A	7.94	7.99	7.96	7.96333
Heizhenzhu	7.76	7.75	7.73	7.74667
Tuan15	7.34	7.36	7.39	7.36333
Jinqiang63	7.1	7.07	7.06	7.07667
Yunsang2hao	6.6	6.53	6.5	6.54333
Shuguo2hao	6.38	6.34	6.33	6.35
Pan2hao	6.37	6.33	6.34	6.34667
Risibeixingsang	5.95	5.91	5.9	5.92
Jialing30hao	5.79	5.73	5.76	5.76
Tasang	5.67	5.7	5.71	5.69333
Huayang	5.16	5.15	5.19	5.16667
Tuan7	5.03	4.99	5.02	5.01333
Hongguo3hao	4.93	4.97	4.96	4.95333
Dinshen	4.67	4.73	4.69	4.69667
Hongguo4hao	4.55	4.58	4.54	4.55667
Tianquan1hao	4.5	4.43	4.44	4.45667
Aoyu	4.3	4.25	4.23	4.26
Chuan2001guo	4.23	4.2	4.19	4.20667
Ribentianshen	4.11	4.07	4.08	4.08667
2001-9-A	4.06	4.05	4.09	4.06667
Yichuanhong	3.73	3.77	3.74	3.74667
2001-13	3.15	3.22	3.16	3.17667
Miaoli2hao	3.13	3.15	3.19	3.15667
Taiwansijiguo	3.11	3.16	3.15	3.14
Fengtian5hao	3.15	3.14	3.11	3.13333
Jiling40hao	2.77	2.78	2.73	2.76
Beichangchangguosang	2.49	2.53	2.55	2.52333
Changtan6hao	2.31	2.27	2.28	2.28667
72C002	2.27	2.23	2.24	2.24667
Taiwan72C002	2.16	2.2	2.15	2.17
Youwuhedashi	2.11	2.16	2.12	2.13
Fushen1hao	2.11	2.15	2.11	2.12333
Zhenguosang	2.08	2.09	2.12	2.09667
Fengtian4hao	2.01	1.99	2.05	2.01667
Mengjian5hao	1.88	1.93	1.89	1.9
8632	1.77	1.82	1.81	1.8
ChangA18	1.7	1.69	1.72	1.70333
Miaoli1hao	1.7	1.67	1.71	1.69333
2001-11	1.66	1.7	1.69	1.68333
Guihuami	1.65	1.66	1.6	1.63667
6-2	1.63	1.61	1.62	1.62
Taiwangchangguosang	1.44	1.5	1.49	1.47667
6-1	1.33	1.36	1.32	1.33667
Baiyufei	1.23	1.26	1.18	1.22333
Hetianbaisang	0.94	0.96	0.9	0.933333

## Sheet: S2
Table S2: Summary of ATAC-seq and RNA-seq data.
Sample	Type	Total_reads	Total_bases	q30_rate	Mapping ratios (%)	FRIP	Stage
Da10-1-1	ATAC-seq	105013654	10642707006	92.8794	88.68	0.649605	S1
Da10-1-2	ATAC-seq	102983468	10470538508	93.2518	86.03	0.700348	S1
Da10-3-1	ATAC-seq	110778874	11755773862	92.7006	89.18	0.384521	S3
Da10-3-2	ATAC-seq	99953720	10738229464	92.6461	90.76	0.43021	S3
SRR11921152	RNA-seq	43507964	6455101792	93.5767	96.29		S1
SRR11921153	RNA-seq	39750526	5895012690	93.3016	96.53		S1
SRR11921158	RNA-seq	44381440	6582180178	93.5926	96.85		S1
SRR11921159	RNA-seq	57160504	8474746556	93.2475	96.69		S3
SRR11921160	RNA-seq	45855528	6794036809	93.5751	96.64		S3
SRR11921161	RNA-seq	42220282	6262254322	93.5399	96.43		S3

## Sheet: S3
Table S3: KEGG pathway enrichment of the S1-specific genes.
ID	Description	P-value	Count
ko04075	Plant hormone signal transduction	0.0174295	10
ko00541	Biosynthesis of various nucleotide sugars	0.0479217	2
ko04070	Phosphatidylinositol signaling system	0.0495826	3
ko01003	Glycosyltransferases	0.0615298	8
ko03011	Ribosome	0.0797633	9
ko00040	Pentose and glucuronate interconversions	0.0818535	4
ko05215	Prostate cancer	0.0851826	2
ko02020	Two-component system	0.113974	3
ko03010	Ribosome	0.128011	8
ko04915	Estrogen signaling pathway	0.128455	2
ko00660	C5-Branched dibasic acid metabolism	0.151082	1
ko03420	Nucleotide excision repair	0.157132	3
ko04976	Bile secretion	0.16117	2
ko04712	Circadian rhythm - plant	0.165963	2
ko05226	Gastric cancer	0.165963	2
ko04971	Gastric acid secretion	0.173959	1
ko04740	Olfactory transduction	0.196223	1
ko04745	Phototransduction - fly	0.196223	1
ko03030	DNA replication	0.21004	2
ko04612	Antigen processing and presentation	0.21004	2

## Sheet: S4
Table S4: Motif analysis of S1 differentially accessible regions (DARs) .
Motif_ID	Target_ID	Family	Number
1-AGAGAGAGARAGAGR	FRS9	FAR1	59
2-GGACCCACH	MA1062.3	TCP	77
3-RTAATARTAA	At3g13350	HMG	93
4-TGGGSCCCA	MA1410.2	TCP	92
5-TACATACATACATA	FUS3	B3	44
6-BGMCACGTGKCV	MA0551.2	bZIP	76

## Sheet: S5
Table S5: Motif analysis of S3 differentially accessible regions (DARs) .
Motif_ID	Target_ID	Family	Number
1-ATATTATAGGCCCA	MA1064.2	TCP	202
2-GCAACGATTTCTGGA	MA1664.3	HSF	202
3-ATTCAGTCACAGTTY	MYB101	MYB	193
4-TTCCTCCAAATCTG	PLT1	AP2/ERF	207
5-ACTTGTTTTCAT	At3g13040	MYB	201
6-ATTTGTAGAGCTY	U2AF35B	Zinc finger	209
7-GAAGAAGAA	MA1790.1	NAC	1014
8-AAAATTGGGTTGGCG	RRTF1	AP2/ERF	198
9-GAATTTTGGCCTAA	MA1812.2	MYB	193
10-ACGGCCATAACTYT	MYB3R5	MYB	206
11-AAATCGAAGCWCTTT	dof43	DOF	204
12-ATATATATATATAC	FUS3	LAV	71
13-GCTCTGATACC	MA1809.2	Zinc finger	33
14-MSGTCGASC	MA1075.1	WRKY	151
15-GAGGTCGA	MA1828.2	TCP	161
16-CGCCACGTGTCCVC	MA1338.3	bZIP	58
17-CGACGCCGAGR	MA1819.2	AP2/ERF	151
18-GRKTTCGCCCYGCCT	MA1053.1	AP2/ERF	157
19-CGRCGTCGAGGG	MA2022.2	LBD	105
20-GCTGCAGCC	MA1815.2	GRF	225
21-CGCGTGGGTCCCGCR	MA1285.2	TCP	50
22-ACCACCTCC	3XHMGBOX1	HMG	214
23-ACACTAAAAACACWA	EMB1789	Zinc finger	38

## Sheet: S6
Table S6: KEGG pathway enrichment of down-regulated genes in S3.
ID	Description	P-value	Count
ko00199	Cytochrome P450	5.11e-20	88
ko00196	Photosynthesis - antenna proteins	1.67e-11	16
ko00940	Phenylpropanoid biosynthesis	2.29e-11	68
ko00140	Steroid hormone biosynthesis	2.67e-09	41
ko00591	Linoleic acid metabolism	4.09e-08	23
ko00904	Diterpenoid biosynthesis	8.26e-08	29
ko00194	Photosynthesis proteins	2.17e-07	49
ko04913	Ovarian steroidogenesis	6.4e-07	33
ko04927	Cortisol synthesis and secretion	1.54e-06	31
ko00943	Isoflavonoid biosynthesis	7.03e-06	16
ko00945	Stilbenoid, diarylheptanoid and gingerol biosynthesis	9.96e-06	22
ko04620	Toll-like receptor signaling pathway	1.06e-05	65
ko00902	Monoterpenoid biosynthesis	1.07e-05	23
ko04624	Toll and Imd signaling pathway	2.38e-05	63
ko00941	Flavonoid biosynthesis	2.85e-05	25
ko00999	Biosynthesis of various plant secondary metabolites	4.88e-05	33
ko00380	Tryptophan metabolism	5.03e-05	35
ko04010	MAPK signaling pathway	0.000121451	70
ko00830	Retinol metabolism	0.000151537	27
ko00590	Arachidonic acid metabolism	0.000402442	18
ko00520	Amino sugar and nucleotide sugar metabolism	0.000463081	36
ko00592	alpha-Linolenic acid metabolism	0.000487731	20
ko05130	Pathogenic Escherichia coli infection	0.000532184	74
ko00908	Zeatin biosynthesis	0.000718973	17
ko00909	Sesquiterpenoid and triterpenoid biosynthesis	0.00127718	16
ko00860	Porphyrin metabolism	0.00169159	19
ko00944	Flavone and flavonol biosynthesis	0.0017629	7
ko04016	MAPK signaling pathway - plant	0.00198078	40
ko00960	Tropane, piperidine and pyridine alkaloid biosynthesis	0.00212427	16
ko04075	Plant hormone signal transduction	0.00235616	74

## Sheet: S7
Table S7: KEGG pathway enrichment of up-regulated genes in S3.
ID	Description	pvalue	Count
ko04145	Phagosome	2.71e-17	34
ko00010	Glycolysis / Gluconeogenesis	2.79e-10	37
ko00020	Citrate cycle (TCA cycle)	1.16e-07	19
ko00190	Oxidative phosphorylation	1.91e-07	39
ko00620	Pyruvate metabolism	2.5e-06	27
ko00941	Flavonoid biosynthesis	0.00028665	16
ko00785	Lipoic acid metabolism	0.000333636	11
ko00061	Fatty acid biosynthesis	0.000437677	14
ko00710	Carbon fixation by Calvin cycle	0.000660501	16
ko04812	Cytoskeleton proteins	0.000828379	35
ko00270	Cysteine and methionine metabolism	0.00154333	20
ko04075	Plant hormone signal transduction	0.00161465	47
ko04144	Endocytosis	0.00314251	26
ko04210	Apoptosis	0.0035047	14
ko04142	Lysosome	0.00356911	17
ko00030	Pentose phosphate pathway	0.00821498	11
ko00537	Glycosylphosphatidylinositol (GPI)-anchored proteins	0.00828613	6
ko00630	Glyoxylate and dicarboxylate metabolism	0.00833553	14
ko00260	Glycine, serine and threonine metabolism	0.00914596	13
ko00942	Anthocyanin biosynthesis	0.0123866	4
ko01004	Lipid biosynthesis proteins	0.0124418	16
ko00670	One carbon pool by folate	0.0160945	9
ko00564	Glycerophospholipid metabolism	0.0171358	17
ko01008	Polyketide biosynthesis proteins	0.0172917	4
ko00052	Galactose metabolism	0.0176346	11
ko01003	Glycosyltransferases	0.0186339	39
ko00280	Valine, leucine and isoleucine degradation	0.0211089	9
ko00520	Amino sugar and nucleotide sugar metabolism	0.0227916	19
ko00944	Flavone and flavonol biosynthesis	0.0232512	4
ko00960	Tropane, piperidine and pyridine alkaloid biosynthesis	0.023998	9

## Sheet: S8
Table S8: The differentially expressed gene between S1 and S3.
GeneID	GENENAME	DESCRIPTION	log2FoldChange	P-value	P-adj	Enrichment
EVM0000042	-	-	-10.9363	7.76938e-20	3.6433e-19	DOWN
EVM0000509	-	Mitogen-activated protein kinase kinase kinase	1.68976	5.97724e-05	0.000114718	UP
EVM0000618	-	3-ketoacyl-CoA synthase	2.37444	1.67991e-15	6.44963e-15	UP
EVM0000784	-	Senescence regulator	-1.80202	1.91473e-18	8.43118e-18	DOWN
EVM0000881	-	Cysteine-rich receptor-like protein kinase	-1.18103	5.48161e-09	1.45105e-08	DOWN
EVM0000906	-	receptor protein kinase ZmPK1	2.035	5.06867e-19	2.29281e-18	UP
EVM0000944	-	Leucine-rich repeat receptor-like protein kinase	-4.13184	2.01142e-11	6.23644e-11	DOWN
EVM0000985	-	Peptidase inhibitor I9	-5.43355	4.32744e-56	6.19758e-55	DOWN
EVM0001193	-	Belongs to the disease resistance NB-LRR family	-1.86006	2.84343e-14	1.02693e-13	DOWN
EVM0001253	-	gag-polypeptide of LTR copia-type	-2.81549	2.24747e-05	4.494e-05	DOWN
EVM0001441	-	Domain of unknown function (DUF4228)	-1.0771	1.03232e-06	2.30829e-06	DOWN
EVM0001528	-	-	-1.35268	0.00293626	0.00472529	DOWN
EVM0001577	MYB31	Myb-related protein 306-like	1.31774	1.67752e-37	1.45614e-36	UP
EVM0001618	-	Protein kinase PVPK-1-like	1.29938	2.91663e-72	6.18429e-71	UP
EVM0001624	-	Lysine-rich arabinogalactan protein	1.76943	2.21095e-83	5.90268e-82	UP
EVM0001653	-	Plays an essential role in chain termination during de novo fatty acid synthesis	5.08302	1.02414e-20	4.98143e-20	UP
EVM0001872	-	Classical arabinogalactan protein	1.5495	1.92756e-49	2.30799e-48	UP
EVM0001932	-	BAHD acyltransferase At5g47980-like	-1.98314	0.000385899	0.00068447	DOWN
EVM0002105	-	ankyrin repeat-containing protein	-1.38219	0.0044904	0.00705074	DOWN
EVM0002129	-	Cytochrome p450	-2.66881	2.28228e-37	1.97301e-36	DOWN
EVM0002165	-	Glycine-rich RNA-binding protein	1.21672	2.0992e-63	3.651e-62	UP
EVM0002309	-	-	-2.76827	0.0335223	0.0466254	DOWN
EVM0002406	-	-	-2.82529	6.75824e-38	5.94214e-37	DOWN
EVM0002537	-	f-box protein	4.14392	3.32077e-07	7.71862e-07	UP
EVM0002748	ACA1	This magnesium-dependent enzyme catalyzes the hydrolysis of ATP coupled with the transport of calcium	-2.07252	0.0026704	0.00431711	DOWN
EVM0002782	-	receptor-like protein kinase	-5.99697	6.2381e-26	3.69977e-25	DOWN
EVM0002812	-	-	1.21854	2.41937e-15	9.20521e-15	UP
EVM0002934	-	cucumisin-like	-4.88259	4.00681e-133	2.35734e-131	DOWN
EVM0002943	ELF4	Protein EARLY FLOWERING 4-like	1.26261	1.95573e-12	6.41874e-12	UP
EVM0002969	-	Belongs to the disease resistance NB-LRR family	-3.95165	1.26113e-14	4.63103e-14	DOWN
EVM0003076	-	Serine threonine-protein kinase	-1.01033	0.00598567	0.00926202	DOWN
EVM0003497	-	Pentatricopeptide repeat-containing protein At1g79080	-1.26218	7.66152e-23	4.05903e-22	DOWN
EVM0003541	-	-	-3.1805	1.94836e-36	1.639e-35	DOWN
EVM0003570	-	Belongs to the actin family	1.78914	5.80837e-61	9.43897e-60	UP
EVM0003704	-	-	-1.78405	9.62174e-07	2.15649e-06	DOWN
EVM0003724	CHS3	Belongs to the chalcone stilbene synthases family	5.03938	1.20713e-194	1.70447e-192	UP
EVM0003756	-	CONTAINS InterPro DOMAIN s Adaptor protein ClpS, core (InterPro IPR003769), Ribosomal protein L7 L12, C-terminal adaptor protein ClpS-like (InterPro IPR014719)	-1.14044	5.78386e-22	2.95107e-21	DOWN
EVM0003760	-	Belongs to the UDP-glycosyltransferase family	-1.71871	1.80492e-15	6.91704e-15	DOWN
EVM0003877	-	NAC domain-containing protein	-3.64959	1.91054e-14	6.96342e-14	DOWN
EVM0003890	-	Belongs to the TRAFAC class myosin-kinesin ATPase superfamily. Kinesin family	-1.71671	1.48639e-13	5.15063e-13	DOWN
EVM0003930	-	-	1.67326	1.95323e-62	3.29199e-61	UP
EVM0003934	-	Transmembrane family 220, helix	-1.23631	0.0162012	0.0236358	DOWN
EVM0004046	-	atprd3,prd3	1.25324	0.00201984	0.00331458	UP
EVM0004105	-	NAC transcription factor	-1.42837	3.85894e-36	3.21079e-35	DOWN
EVM0004123	-	Belongs to the disease resistance NB-LRR family	-1.53736	0.000521323	0.000910533	DOWN
EVM0004389	-	Belongs to the TPP enzyme family	-4.50194	5.69041e-214	1.03305e-211	DOWN
EVM0004397	-	Belongs to the multi antimicrobial extrusion (MATE) (TC 2.A.66.1) family	-2.3105	3.4587e-09	9.28719e-09	DOWN
EVM0004413	-	Heat Stress Transcription Factor	-1.99569	6.90271e-22	3.50785e-21	DOWN
EVM0004555	-	Belongs to the peptidase A1 family	3.49794	8.52399e-66	1.54894e-64	UP
EVM0004602	-	UPF0481 protein At3g47200-like	-7.36539	1.52091e-07	3.62759e-07	DOWN
EVM0004787	-	LON peptidase N-terminal domain and RING finger protein	-2.44202	1.80396e-71	3.73367e-70	DOWN
EVM0004792	-	calmodulin-binding family	2.57164	6.14345e-70	1.22753e-68	UP
EVM0004829	-	Belongs to the disease resistance NB-LRR family	1.12721	9.05511e-15	3.34902e-14	UP
EVM0004839	-	isoform X1	1.35275	7.79065e-48	8.92997e-47	UP
EVM0004847	-	-	-4.6564	2.38586e-14	8.66271e-14	DOWN
EVM0005140	-	Galactose oxidase-like	-2.98281	5.7347e-06	1.20564e-05	DOWN
EVM0005180	-	LOB domain-containing protein	-2.50369	3.15373e-06	6.79051e-06	DOWN
EVM0005288	-	Belongs to the 'GDSL' lipolytic enzyme family	-2.57832	5.78643e-97	1.95569e-95	DOWN
EVM0005449	-	Belongs to the protein kinase superfamily. Ser Thr protein kinase family	1.14981	9.81624e-43	9.83792e-42	UP
EVM0005535	-	arabinosyltransferase ARAD1	-1.50824	0.0291438	0.0409328	DOWN
EVM0005558	-	Transcriptional repressor, ovate	2.75726	5.0671e-35	4.07721e-34	UP
EVM0005572	ARGOS	Protein AUXIN-REGULATED GENE INVOLVED IN ORGAN SIZE-like	3.02491	5.72369e-52	7.30777e-51	UP
EVM0005581	-	-	-2.86541	0.000621151	0.00107669	DOWN
EVM0005680	-	-	-1.30062	0.00299926	0.00482097	DOWN
EVM0005710	SODCP	Destroys radicals which are normally produced within the cells and which are toxic to biological systems	-1.20818	5.20014e-17	2.14278e-16	DOWN
EVM0005743	-	Alpha/beta hydrolase family	-2.10298	2.01175e-16	8.07155e-16	DOWN
EVM0006133	-	histone-lysine N-methyltransferase, H3 lysine-9 specific	-2.14079	9.25189e-20	4.3183e-19	DOWN
EVM0006222	-	Belongs to the TRAFAC class myosin-kinesin ATPase superfamily. Kinesin family	-2.07487	0.000989135	0.00167733	DOWN
EVM0006291	-	Belongs to the cytochrome P450 family	-3.2915	0.0082172	0.012483	DOWN
EVM0006543	-	Cotton fibre expressed protein	-2.72798	9.96936e-27	6.05789e-26	DOWN
EVM0006618	-	Auxin-induced protein	2.25951	7.37685e-18	3.16492e-17	UP
EVM0006627	-	UDP-Glycosyltransferase	1.14537	2.47009e-68	4.72265e-67	UP
EVM0006687	-	Protein of unknown function (DUF2647)	-1.23558	0.0333269	0.046374	DOWN
EVM0006820	-	gag-polypeptide of LTR copia-type	-2.3166	0.0216138	0.0309694	DOWN
EVM0006950	-	Nudix hydrolase	1.18322	9.58975e-30	6.45936e-29	UP
EVM0007074	-	-	-1.75549	3.08835e-14	1.1116e-13	DOWN
EVM0007087	-	-	-1.0697	5.54641e-09	1.46719e-08	DOWN
EVM0007180	-	NAC domain-containing protein	-1.97742	9.75841e-35	7.76355e-34	DOWN
EVM0007222	-	OPA3-like	1.31545	6.81141e-09	1.79237e-08	UP
EVM0007356	MCM6	Belongs to the MCM family	-2.02853	8.10962e-15	3.00516e-14	DOWN
EVM0007429	-	transcription factor	2.88006	1.23014e-98	4.26343e-97	UP
EVM0007443	-	Ribosomal protein S14	1.54822	1.16926e-100	4.20536e-99	UP
EVM0007464	-	Belongs to the iron ascorbate-dependent oxidoreductase family	4.31111	0.000104471	0.000196046	UP
EVM0007486	-	Cysteine-rich repeat secretory protein	-2.61147	2.5122e-17	1.04787e-16	DOWN
EVM0007516	RPS16	Belongs to the universal ribosomal protein uS9 family	-2.49408	9.78292e-12	3.09565e-11	DOWN
EVM0007539	-	Plant protein of unknown function	-2.25056	6.73677e-32	4.84042e-31	DOWN
EVM0007595	-	Belongs to the oxygen-dependent FAD-linked oxidoreductase family	-3.37325	4.29899e-12	1.38285e-11	DOWN
EVM0007623	-	flavin-containing monooxygenase	-3.25527	1.5872e-93	5.06788e-92	DOWN
EVM0007684	-	Pentatricopeptide repeat-containing protein	1.25725	0.00290786	0.00468077	UP
EVM0007818	-	Carboxylesterase	-4.49589	2.93791e-21	1.45992e-20	DOWN
EVM0007838	-	transcription factor	3.01338	6.77413e-37	5.78014e-36	UP
EVM0007998	-	Glutaredoxin	-2.64599	1.16008e-19	5.39615e-19	DOWN
EVM0008089	-	BURP domain-containing protein	-2.35837	4.69292e-137	2.88569e-135	DOWN
EVM0008202	-	receptor-like protein kinase	-3.42774	0.00198976	0.00326663	DOWN
EVM0008306	-	gag-polypeptide of LTR copia-type	-2.81068	0.00368889	0.00585005	DOWN
EVM0008374	-	Belongs to the disease resistance NB-LRR family	1.13275	0.0118508	0.0176237	UP
EVM0008503	-	Heavy metal-associated isoprenylated plant protein	4.4176	4.68229e-53	6.15968e-52	UP
EVM0008575	-	Belongs to the disease resistance NB-LRR family	1.10253	0.0166526	0.0242555	UP
EVM0008889	-	60S ribosomal protein	-1.31776	3.78436e-12	1.22039e-11	DOWN
EVM0009082	-	Ankyrin repeat domain-containing protein	-5.59016	4.39776e-54	5.97506e-53	DOWN
EVM0009187	-	Homeobox-leucine zipper protein	-2.60285	5.57574e-17	2.29458e-16	DOWN
EVM0009270	BCOP	The coatomer is a cytosolic protein complex that binds to dilysine motifs and reversibly associates with Golgi non- clathrin-coated vesicles, which further mediate biosynthetic protein transport from the ER, via the Golgi up to the trans Golgi network. Coatomer complex is required for budding from Golgi membranes, and is essential for the retrograde Golgi-to-ER transport of dilysine-tagged protei…	1.43989	1.26143e-108	5.19338e-107	UP
EVM0009436	-	2-alkenal reductase (NADP( )-dependent)-like	-4.13621	3.7099e-09	9.92813e-09	DOWN
EVM0009582	-	Reverse transcriptase (RNA-dependent DNA polymerase)	-3.92466	0.0112079	0.0167249	DOWN
EVM0009703	-	Cupin domain	-1.85171	2.63275e-06	5.70679e-06	DOWN
EVM0009722	-	domain-containing protein	-2.09166	2.4444e-68	4.67824e-67	DOWN
EVM0009752	-	cytochrome	1.06289	3.4625e-35	2.79671e-34	UP
EVM0009762	-	Belongs to the Casparian strip membrane proteins (CASP) family	-3.72877	0.000745285	0.00127988	DOWN
EVM0009911	-	Belongs to the multi antimicrobial extrusion (MATE) (TC 2.A.66.1) family	-1.05274	3.18493e-06	6.8515e-06	DOWN
EVM0010155	-	Stigma-specific protein, Stig1	2.92738	0.00363569	0.00577049	UP
EVM0010163	-	-	1.35911	5.58943e-93	1.764e-91	UP
EVM0010204	-	-	1.0659	7.02822e-76	1.60831e-74	UP
EVM0010262	TB1	transcription factor	-1.29235	8.37314e-08	2.03557e-07	DOWN
EVM0010286	-	Functions as actin-binding component of the Arp2 3 complex which is involved in regulation of actin polymerization and together with an activating nucleation-promoting factor (NPF) mediates the formation of branched actin networks	-3.58896	5.15862e-07	1.18019e-06	DOWN
EVM0010305	-	Belongs to the iron ascorbate-dependent oxidoreductase family	-1.46231	4.09659e-42	4.04188e-41	DOWN
EVM0010355	-	lysine-specific demethylase	-2.62781	1.47753e-06	3.26018e-06	DOWN
EVM0010532	-	-	-3.38538	6.46251e-76	1.48241e-74	DOWN
EVM0010676	SEOb	Sieve element occlusion	-10.0707	9.63421e-120	4.69686e-118	DOWN
EVM0010677	-	RNA pseudouridine synthase 6	-1.30058	6.93867e-05	0.000132477	DOWN
EVM0010781	-	aminotransferase ACS10	-1.94204	3.86228e-51	4.83724e-50	DOWN
EVM0010901	-	receptor-like protein kinase	-1.85274	0.00133552	0.00223412	DOWN
EVM0011066	-	Ferredoxin-NADP reductase	-2.18323	3.35472e-111	1.44026e-109	DOWN
EVM0011217	-	host programmed cell death induced by symbiont	1.78599	1.70816e-28	1.1079e-27	UP
EVM0011237	-	Belongs to the disease resistance NB-LRR family	-1.09168	3.38003e-05	6.6375e-05	DOWN
EVM0011241	-	E3 ubiquitin-protein ligase	-4.96406	4.43144e-33	3.34411e-32	DOWN
EVM0011343	-	-	-2.17513	0.000267516	0.000483492	DOWN
EVM0011405	-	Receptor-like protein	-1.36048	5.72992e-23	3.05606e-22	DOWN
EVM0011427	-	Squamosa promoter-binding-like protein	-2.52849	5.24041e-138	3.25384e-136	DOWN
EVM0011493	-	Palmitoyl-monogalactosyldiacylglycerol delta-7 desaturase, chloroplastic-like	-2.28245	2.01315e-18	8.85433e-18	DOWN
EVM0011562	-	transposition, RNA-mediated	1.35881	0.00795055	0.0121078	UP
EVM0011641	-	Belongs to the peptidase S10 family	-1.02714	1.43382e-13	4.97298e-13	DOWN
EVM0011740	-	Belongs to the class I-like SAM-binding methyltransferase superfamily. Cation-independent O- methyltransferase family	-2.79909	8.07926e-109	3.34071e-107	DOWN
EVM0011860	-	Belongs to the class I-like SAM-binding methyltransferase superfamily. Cation-independent O- methyltransferase family	-2.46062	9.05412e-18	3.86885e-17	DOWN
EVM0011888	-	phosphatase 2c	-1.51033	0.000867695	0.00148181	DOWN
EVM0011943	-	-	2.01775	0.000429769	0.000758331	UP
EVM0012032	-	WAT1-related protein	1.55654	5.50512e-05	0.000105966	UP
EVM0012172	-	Auxin response factors (ARFs) are transcriptional factors that bind specifically to the DNA sequence 5'-TGTCTC-3' found in the auxin-responsive promoter elements (AuxREs)	1.1497	2.81399e-48	3.26081e-47	UP
EVM0012180	PETH	Ferredoxin-NADP reductase	-1.80138	1.09107e-06	2.43479e-06	DOWN
EVM0012272	-	-	-2.46005	7.74888e-69	1.50264e-67	DOWN
EVM0012433	-	-	-3.67109	0.00181905	0.00300084	DOWN
EVM0012646	SGPL	Sphingosine-1-phosphate	1.57838	3.5524e-76	8.18813e-75	UP
EVM0012692	-	G-type lectin S-receptor-like serine threonine-protein kinase	-1.56992	0.00073632	0.00126528	DOWN
EVM0012791	-	Belongs to the disease resistance NB-LRR family	-2.30792	3.94135e-46	4.32279e-45	DOWN
EVM0012816	-	-	5.63639	5.62174e-171	5.64008e-169	UP
EVM0013026	-	transcription factor	-1.3402	2.08336e-06	4.54851e-06	DOWN
EVM0013166	-	-	-5.44065	1.54877e-51	1.95256e-50	DOWN
EVM0013193	-	Plant protein of unknown function	-6.77264	1.10887e-64	1.96993e-63	DOWN
EVM0013249	-	Belongs to the disease resistance NB-LRR family	1.18553	5.09552e-27	3.13426e-26	UP
EVM0013276	-	rapid alkalinization	1.24509	4.61354e-10	1.31278e-09	UP
EVM0013479	-	Domain of unknown function (DUF3511)	-4.04388	6.47649e-42	6.35056e-41	DOWN
EVM0013480	CGS1	Cystathionine gamma-synthase	1.19685	1.87551e-79	4.61303e-78	UP
EVM0013596	-	-	-1.07231	3.16899e-08	7.93998e-08	DOWN
EVM0013654	-	BAHD acyltransferase	1.56499	7.50574e-34	5.8184e-33	UP
EVM0013656	-	Zinc-finger homeodomain protein	-5.07447	1.38226e-171	1.42425e-169	DOWN
EVM0013888	PNC1	Belongs to the mitochondrial carrier (TC 2.A.29) family	-1.04557	0.0315904	0.0440993	DOWN
EVM0013916	-	Organ-specific protein S2-like	-7.63436	5.06753e-08	1.2498e-07	DOWN
EVM0013946	-	40S ribosomal protein	1.48543	1.31262e-38	1.17581e-37	UP
EVM0014051	-	Epidermis-specific secreted glycoprotein	1.68711	1.79935e-24	1.01447e-23	UP
EVM0014390	-	auxin-induced protein	5.60716	0.00530238	0.0082624	UP
EVM0014526	-	Belongs to the peptidase A1 family	1.37544	6.03011e-57	8.89675e-56	UP
EVM0014644	-	transcription factor	-1.13089	2.02409e-08	5.14841e-08	DOWN
EVM0014647	-	Protein of unknown function (DUF1645)	-1.2716	9.54747e-14	3.34425e-13	DOWN
EVM0014814	-	-	-1.16598	1.33591e-12	4.42258e-12	DOWN
EVM0014920	-	-	1.11073	0.000157227	0.000290555	UP
EVM0014927	-	Targeting protein for Xklp2 (TPX2)	1.26385	2.57097e-47	2.90159e-46	UP
EVM0014946	-	Plectin/S10 domain	1.17517	0.00842767	0.0127854	UP
EVM0015016	-	Desiccation-related protein PCC13-62-like	-1.16309	3.64392e-13	1.23882e-12	DOWN
EVM0015019	-	Clustered mitochondria protein	-1.76183	9.5623e-146	6.77608e-144	DOWN
EVM0015057	-	Folate receptor family	-1.23281	2.99105e-69	5.85374e-68	DOWN
EVM0015262	SEOb	Sieve element occlusion	-11.658	2.59714e-157	2.17134e-155	DOWN
EVM0015917	-	Belongs to the cyclin family	-1.50586	7.36113e-22	3.73484e-21	DOWN
EVM0016247	-	-	-3.47974	7.8121e-10	2.18766e-09	DOWN
EVM0016331	-	metalloendopeptidase activity	1.02084	6.50777e-15	2.42193e-14	UP
EVM0016343	HO1	Heme oxygenase 1	-1.2873	2.72772e-08	6.8723e-08	DOWN
EVM0016351	-	Raffinose synthase or seed imbibition protein Sip1	-2.96852	0.00284766	0.00459058	DOWN
EVM0016592	-	-	-1.42937	0.0176931	0.0256624	DOWN
EVM0016607	-	-	-1.27642	0.000246427	0.000447158	DOWN
EVM0016651	-	-	-3.49162	2.93665e-143	1.99923e-141	DOWN
EVM0016787	PGR5	Protein PROTON GRADIENT REGULATION 5	-1.64285	5.49264e-44	5.69025e-43	DOWN
EVM0016921	-	Endochitinase-like	-4.65738	4.77107e-46	5.21181e-45	DOWN
EVM0016933	-	-	-1.20254	0.00352762	0.00561017	DOWN
EVM0016973	-	Belongs to the UDP-glycosyltransferase family	-1.13883	3.3266e-07	7.73125e-07	DOWN
EVM0017062	-	protein trichome birefringence-like	1.23946	1.28741e-42	1.28687e-41	UP
EVM0017131	-	Indole-3-acetic acid-amido synthetase	-3.46739	1.15539e-11	3.63975e-11	DOWN
EVM0017353	-	N-acetyltransferase	-1.023	2.33058e-05	4.65139e-05	DOWN
EVM0017377	LHCA3	The light-harvesting complex (LHC) functions as a light receptor, it captures and delivers excitation energy to photosystems with which it is closely associated	-3.96662	6.66926e-169	6.51946e-167	DOWN
EVM0017434	SMT1	Belongs to the class I-like SAM-binding methyltransferase superfamily. Erg6 SMT family	3.75283	9.40902e-44	9.67915e-43	UP
EVM0017462	-	Glycosyltransferase	1.37019	1.08017e-44	1.13821e-43	UP
EVM0017466	-	Protein of unknown function (DUF 659)	-6.40312	4.02289e-05	7.84574e-05	DOWN
EVM0017594	-	Lipase 3 N-terminal region	1.0457	2.0868e-35	1.69921e-34	UP
EVM0017730	-	Belongs to the 'GDSL' lipolytic enzyme family	-1.13599	3.1157e-27	1.93332e-26	DOWN
EVM0017870	-	Homeobox domain	-6.18417	0	0	DOWN
EVM0017965	-	Transcription factor	-1.54926	0.0012161	0.00204204	DOWN
EVM0017967	-	synthase	-7.35598	1.32704e-07	3.1783e-07	DOWN
EVM0018018	-	salicylic acid-binding protein 2-like	1.43242	7.13235e-13	2.38898e-12	UP
EVM0018033	-	Belongs to the major facilitator superfamily. Sugar transporter (TC 2.A.1.1) family	-2.07485	2.15922e-165	2.0176e-163	DOWN
EVM0018128	-	Protein of unknown function (DUF1218)	-1.34261	4.97907e-25	2.85877e-24	DOWN
EVM0018179	-	Cytochrome p450	-4.19297	6.84162e-122	3.48703e-120	DOWN
EVM0018205	-	Staphylococcal nuclease domain-containing protein	1.05336	2.18951e-56	3.16185e-55	UP
EVM0018321	-	F-box WD-40 repeat-containing protein	-1.34153	1.03299e-53	1.38667e-52	DOWN
EVM0018464	-	Probably inactive leucine-rich repeat receptor-like protein kinase	-2.70474	1.5624e-33	1.19608e-32	DOWN
EVM0018619	CPD	Cytochrome p450	3.4253	3.96327e-220	7.6311e-218	UP
EVM0018768	-	strigolactone esterase DAD2	-2.48278	3.74805e-52	4.82087e-51	DOWN
EVM0018809	-	Ribonuclease H protein	-1.61401	7.93696e-49	9.34492e-48	DOWN
EVM0018945	-	Monogalactosyldiacylglycerol synthase 2	2.40061	3.27281e-76	7.56197e-75	UP
EVM0018989	-	Belongs to the 14-3-3 family	1.16502	3.46931e-73	7.50646e-72	UP
EVM0019021	-	proline-rich receptor-like protein kinase	-2.68494	0.00223155	0.00363881	DOWN
EVM0019072	-	Serine threonine-protein kinase	1.21431	1.28319e-13	4.46598e-13	UP
EVM0019114	-	GTP-binding protein TypA	-1.10481	1.10175e-56	1.61427e-55	DOWN
EVM0019171	SCL13	Belongs to the GRAS family	-2.94762	4.496e-09	1.1978e-08	DOWN
EVM0019216	-	-	-1.44918	0.0327582	0.0456259	DOWN
EVM0019293	-	Belongs to the glycosyl hydrolase 28 family	2.00403	5.9839e-93	1.88537e-91	UP
EVM0019315	-	-	-2.75779	8.62803e-20	4.037e-19	DOWN
EVM0019341	-	alpha/beta hydrolase fold	-3.18915	2.29523e-48	2.66941e-47	DOWN
EVM0019362	-	GDSL/SGNH-like Acyl-Esterase family found in Pmr5 and Cas1p	-1.40681	1.31656e-31	9.35378e-31	DOWN
EVM0019403	HPT1	Homogentisate phytyltransferase 1	1.23419	3.2452e-140	2.11126e-138	UP
EVM0019436	-	cucumisin-like	1.29015	0.000204243	0.00037385	UP
EVM0019443	-	MLP-like protein	-1.08662	2.85797e-07	6.6722e-07	DOWN
EVM0019472	-	Protein of unknown function (DUF1499)	-1.14073	0.00721361	0.0110517	DOWN
EVM0019549	-	Protein RETICULATA-related	-2.04498	4.49594e-22	2.30442e-21	DOWN
EVM0019592	-	-	-1.05996	0.00103595	0.00175375	DOWN
EVM0019755	-	Receptor-like protein 12	-2.71696	1.36639e-28	8.89552e-28	DOWN
EVM0019862	-	Encodes a TALE superclass homeobox protein, related to GSP1 in Chlamydomonas	-2.85266	2.31545e-14	8.40868e-14	DOWN
EVM0020000	-	Myosin heavy chain kinase	-1.53201	0.00967842	0.0145727	DOWN
EVM0020049	-	Cytochrome b5-like Heme/Steroid binding domain	1.34325	7.88182e-53	1.02906e-51	UP
EVM0020094	-	Possibly involved in carbohydrate binding	-2.05632	3.00816e-06	6.49027e-06	DOWN
EVM0020143	-	Glutamate-gated receptor that probably acts as non- selective cation channel	-1.444	0.00283697	0.00457399	DOWN
EVM0020148	-	CCR4-associated factor 1 homolog	-1.99831	9.66477e-08	2.33705e-07	DOWN
EVM0020330	-	Encoded by	-1.15922	6.45945e-16	2.53198e-15	DOWN
EVM0020414	-	Mitochondrial protein	-1.31094	0.0282166	0.0397212	DOWN
EVM0020550	-	-	-2.28802	0.0128467	0.0189994	DOWN
EVM0020572	-	-	-2.41562	4.53201e-05	8.78831e-05	DOWN
EVM0020635	-	Thioesterase superfamily	1.84752	5.48292e-69	1.06648e-67	UP
EVM0020663	-	subtilisin-like protease	-5.44829	8.34506e-117	3.8331e-115	DOWN
EVM0020738	-	Belongs to the glycosyltransferase 2 family. Plant cellulose synthase subfamily	-1.85964	5.57797e-09	1.47533e-08	DOWN
EVM0020860	-	Homeobox-leucine zipper protein	-2.6781	4.49945e-06	9.55319e-06	DOWN
EVM0020901	-	Belongs to the peptidase A1 family	3.43901	3.11867e-27	1.93453e-26	UP
EVM0020924	-	Methyltransferase	-1.28069	1.26693e-07	3.03929e-07	DOWN
EVM0021069	-	Heavy-metal-associated domain	-8.94811	1.60048e-12	5.27644e-12	DOWN
EVM0021359	-	Type I inositol 1,4,5-trisphosphate 5-phosphatase	-3.30097	1.8189e-24	1.02489e-23	DOWN
EVM0021514	-	zinc finger CCCH domain-containing protein	-1.4119	1.65462e-62	2.79366e-61	DOWN
EVM0021549	-	lipid-transfer protein DIR1	-9.19989	3.47499e-125	1.85029e-123	DOWN
EVM0021738	-	Inactive leucine-rich repeat receptor-like serine threonine-protein kinase	1.74187	2.27229e-61	3.74045e-60	UP
EVM0022070	-	RING-type E3 ubiquitin transferase	-2.24164	7.99842e-09	2.0923e-08	DOWN
EVM0022074	-	Protein of unknown function (DUF1997)	-1.13356	2.52413e-05	5.01825e-05	DOWN
EVM0022175	-	Dof zinc finger protein	-1.39893	1.70352e-28	1.10526e-27	DOWN
EVM0022195	-	Transcription factor	-2.32186	6.44007e-36	5.32122e-35	DOWN
EVM0022459	-	lipid-binding protein	-6.32532	8.17483e-08	1.98837e-07	DOWN
EVM0022496	-	Glycosyl transferase family 2	-2.27857	2.37242e-35	1.92684e-34	DOWN
EVM0022586	-	Galactinol--sucrose galactosyltransferase-like	-3.29797	1.04169e-11	3.28971e-11	DOWN
EVM0022778	-	Methyltransferase	-1.26736	2.25511e-07	5.31423e-07	DOWN
EVM0022791	-	-	1.13711	2.1797e-15	8.31486e-15	UP
EVM0022825	-	L-type lectin-domain containing receptor kinase	-1.52536	1.1333e-30	7.83285e-30	DOWN
EVM0022924	-	1-acyl-sn-glycerol-3-phosphate acyltransferase 4	2.89347	2.17484e-60	3.48963e-59	UP
EVM0022933	-	Protein of unknown function (DUF1685)	-1.95455	2.60593e-06	5.65123e-06	DOWN
EVM0022991	-	-	1.34506	1.15285e-36	9.76261e-36	UP
EVM0023029	-	Transcriptional repressor, ovate	-2.61993	6.99275e-07	1.58497e-06	DOWN
EVM0023042	-	-	-1.78826	0.000255373	0.000462643	DOWN
EVM0023569	-	-	-1.96991	2.47239e-86	6.90026e-85	DOWN
EVM0023612	-	receptor-like protein kinase	-4.90233	3.55981e-28	2.27632e-27	DOWN
EVM0023626	-	-	-4.26533	4.73751e-13	1.60317e-12	DOWN
EVM0023629	-	Myb-related protein	-1.19843	0.0231481	0.0329956	DOWN
EVM0023790	ERD3	Encoded by	1.42305	1.23155e-73	2.70459e-72	UP
EVM0023805	-	COBRA-like protein	-1.92009	2.47956e-11	7.64812e-11	DOWN
EVM0023859	-	serine threonine-protein kinase HT1-like	-1.21427	2.39557e-48	2.78441e-47	DOWN
EVM0023876	-	ethylene-responsive transcription factor	1.17544	7.15214e-15	2.6581e-14	UP
EVM0023936	-	Iron-Sulfur binding protein C terminal	-1.07167	1.32401e-11	4.15718e-11	DOWN
EVM0023944	-	pectinesterase	1.45641	0.000727469	0.00125075	UP
EVM0023948	-	helix loop helix domain	-3.29669	5.3689e-11	1.62087e-10	DOWN
EVM0023971	-	disease resistance	-1.02618	4.66659e-20	2.21115e-19	DOWN
EVM0024082	-	Sieve element occlusion	-6.19036	0	0	DOWN
EVM0024322	-	Glutathione S-transferase, N-terminal domain	-2.30713	5.08825e-196	7.3479e-194	DOWN
EVM0024376	-	RING-H2 finger protein	2.06252	3.15496e-72	6.68221e-71	UP
EVM0024467	-	synthase	-4.44156	6.42524e-05	0.000123093	DOWN
EVM0024551	-	Cytochrome p450	4.8874	1.02076e-09	2.83681e-09	UP
EVM0024603	-	BAHD family acyltransferase, clade V	-2.13398	1.84972e-43	1.89058e-42	DOWN
EVM0024927	-	ZINC FINGER protein	-2.5128	1.14944e-16	4.67574e-16	DOWN
EVM0024957	-	basic region leucin zipper	1.14261	3.4272e-06	7.3478e-06	UP
EVM0024967	-	Fatty acid amide	-2.35596	2.8348e-05	5.61072e-05	DOWN
EVM0024978	-	Serine threonine-protein kinase endoribonuclease	-2.50834	9.44433e-35	7.51682e-34	DOWN
EVM0025124	-	Acts in the modification of cell walls via demethylesterification of cell wall pectin	-3.26712	6.20008e-96	2.05541e-94	DOWN
EVM0025222	-	-	-1.30815	3.4578e-19	1.57648e-18	DOWN
EVM0025521	-	-	-2.6378	2.43519e-58	3.71952e-57	DOWN
EVM0025560	-	Domain of unknown function (DUF4378)	1.22914	3.05524e-45	3.26818e-44	UP
EVM0025562	-	-	-1.72868	9.23667e-19	4.12437e-18	DOWN

## Sheet: S9
Table S9: Primer sequence and product length of the target genes.
Gene ID	Forward	Reverse	Product (bp)	Tm (℃)
EVM0003724	GGCTAAGTGTGGCTTGAA	TCCTTCTCCTGTGGTCTT	151	61
EVM0014081	AGCACCTCAATCTTCCAA	ACCTTCTCACCTGTTAGC	200	60
EVM0019109	AGCACCTCAATCTTCCAA	ACCTTCTCACCTGTTAGC	200	60
EVM0004311	CATCTCCCGAAACCCATTAG	GCCATCATCACCGACTTC	174	62
EVM0017875	TAGCAGCACAAGCCTCAG	AAGAAGCAGCAGCCAGAG	179	63.5
